# Supplementary material for: Prechtl’s method to assess general movements: Inter-rater reliability during the preterm period
Source: PLoS One. 2024 Apr 18;19(4):e0301934. doi: 10.1371/journal.pone.0301934 (PMC11025967; doi:10.1371/journal.pone.0301934)
Supplement: S1 File — (XLSX) [file pone.0301934.s001.xlsx]

## Sheet: supportfile
sujet	pairrater	A_00_binaryGMs	A_normal	A_abnormal	A_poor_repertoire	A_cramped	A_hypokinetic	A_26_GMOS	A_25_SScore_sequence	A_24_SScore_neck_and_trunk	A_22_SScore_ue	A_23_SScore_le	B_00_binaryGMs	B_normal	B_abnormal	B_poor_repertoire	B_cramped	B_hypokinetic	B_25_SScore_sequence	B_24_SScore_neck_and_trunk	B_22_SScore_ue	B_23_SScore_le	B_26_GMOS	C_00_binaryGMs	C_normal	C_abnormal	C_poor_repertoire	C_cramped	C_hypokinetic	C_25_SScore_sequence	C_24_SScore_neck_trunk	C_22_SScore_us	C_23_SScore_le	C_26_GMOS	D_00_binaryGMs	D_normal	D_abnormal	D_poor_repertoire	D_cramped	D_hypokinetic	D_25_SScore_sequence	D_24_SScore_neck_trunk	D_22_SScore_ue	D_23_SScore_le	D_26_GMOS	E_00_binaryGMs	E_normal	E_abnormal	E_poor_repertoire
7	1	99	99	99	99	99	99	99	99	99	99	99	0	0	1	1	1	1	2	4	12	11	29	0	0	1	1	1	1	2	4	12	12	30	99	99	99	99	99	99	99	99	99	99	99	99	99	99	99
11	1	99	99	99	99	99	99	99	99	99	99	99	0	0	1	1	1	1	2	3	15	17	37	0	0	1	1	1	1	2	4	14	11	31	99	99	99	99	99	99	99	99	99	99	99	99	99	99	99
20	1	99	99	99	99	99	99	99	99	99	99	99	1	1	0	0	1	1	1	2	7	10	20	1	1	0	0	1	1	1	2	12	10	25	99	99	99	99	99	99	99	99	99	99	99	99	99	99	99
29	1	99	99	99	99	99	99	99	99	99	99	99	1	1	0	0	1	1	1	1	8	13	23	0	0	1	1	1	1	2	3	14	14	33	99	99	99	99	99	99	99	99	99	99	99	99	99	99	99
37	1	99	99	99	99	99	99	99	99	99	99	99	1	1	0	0	1	1	1	1	8	9	19	1	1	0	1	0	1	0	1	10	5	16	99	99	99	99	99	99	99	99	99	99	99	99	99	99	99
41	1	99	99	99	99	99	99	99	99	99	99	99	1	1	0	0	1	1	1	2	9	9	21	1	1	0	1	0	1	0	2	9	6	17	99	99	99	99	99	99	99	99	99	99	99	99	99	99	99
47	1	99	99	99	99	99	99	99	99	99	99	99	1	1	0	0	1	1	1	1	8	7	17	1	1	0	0	1	1	1	1	7	8	17	99	99	99	99	99	99	99	99	99	99	99	99	99	99	99
48	1	99	99	99	99	99	99	99	99	99	99	99	1	1	0	1	0	1	0	1	8	5	14	1	1	0	1	0	1	0	3	10	4	17	99	99	99	99	99	99	99	99	99	99	99	99	99	99	99
57	1	99	99	99	99	99	99	99	99	99	99	99	1	1	0	0	1	1	1	2	9	10	22	0	0	1	1	1	1	2	4	13	13	32	99	99	99	99	99	99	99	99	99	99	99	99	99	99	99
60	1	99	99	99	99	99	99	99	99	99	99	99	1	1	0	0	1	1	1	2	10	9	22	1	1	0	0	1	1	1	2	10	9	22	99	99	99	99	99	99	99	99	99	99	99	99	99	99	99
65	1	99	99	99	99	99	99	99	99	99	99	99	0	0	1	1	1	1	2	2	17	9	30	0	0	1	1	1	1	2	3	16	13	34	99	99	99	99	99	99	99	99	99	99	99	99	99	99	99
73	1	99	99	99	99	99	99	99	99	99	99	99	0	0	1	1	1	1	2	3	16	14	35	0	0	1	1	1	1	2	3	17	15	37	99	99	99	99	99	99	99	99	99	99	99	99	99	99	99
81	1	99	99	99	99	99	99	99	99	99	99	99	1	1	0	0	1	1	1	1	7	7	16	1	1	0	0	1	1	1	2	11	11	25	99	99	99	99	99	99	99	99	99	99	99	99	99	99	99
3	2	1	1	0	0	1	1	26	1	2	13	10	99	99	99	99	99	99	99	99	99	99	99	99	99	99	99	99	99	99	99	99	99	99	0	0	1	1	1	1	2	3	15	15	35	99	99	99	99
6	2	1	1	0	0	1	1	15	1	2	7	5	99	99	99	99	99	99	99	99	99	99	99	99	99	99	99	99	99	99	99	99	99	99	1	1	0	1	0	1	0	3	7	7	17	99	99	99	99
21	2	0	0	1	1	1	1	36	2	3	16	15	99	99	99	99	99	99	99	99	99	99	99	99	99	99	99	99	99	99	99	99	99	99	0	0	1	1	1	1	2	3	16	15	36	99	99	99	99
24	2	0	0	1	1	1	1	30	2	1	14	13	99	99	99	99	99	99	99	99	99	99	99	99	99	99	99	99	99	99	99	99	99	99	0	0	1	1	1	1	2	3	16	17	38	99	99	99	99
25	2	1	1	0	0	1	1	19	1	1	9	8	99	99	99	99	99	99	99	99	99	99	99	99	99	99	99	99	99	99	99	99	99	99	1	1	0	0	1	1	99	99	99	99	20	99	99	99	99
26	2	0	0	1	1	1	1	36	2	2	15	17	99	99	99	99	99	99	99	99	99	99	99	99	99	99	99	99	99	99	99	99	99	99	0	0	1	1	1	1	2	2	14	13	31	99	99	99	99
30	2	1	1	0	0	1	1	18	1	1	8	8	99	99	99	99	99	99	99	99	99	99	99	99	99	99	99	99	99	99	99	99	99	99	1	1	0	1	0	1	99	99	99	99	14	99	99	99	99
33	2	1	1	0	0	1	1	23	1	2	11	9	99	99	99	99	99	99	99	99	99	99	99	99	99	99	99	99	99	99	99	99	99	99	1	1	0	0	1	1	1	2	10	6	19	99	99	99	99
34	2	0	0	1	1	1	1	41	2	4	17	18	99	99	99	99	99	99	99	99	99	99	99	99	99	99	99	99	99	99	99	99	99	99	0	0	1	1	1	1	2	4	17	17	40	99	99	99	99
36	2	0	0	1	1	1	1	41	2	4	18	17	99	99	99	99	99	99	99	99	99	99	99	99	99	99	99	99	99	99	99	99	99	99	0	0	1	1	1	1	2	4	16	17	39	99	99	99	99
40	2	0	0	1	1	1	1	41	2	3	18	18	99	99	99	99	99	99	99	99	99	99	99	99	99	99	99	99	99	99	99	99	99	99	0	0	1	1	1	1	99	99	99	99	40	99	99	99	99
43	2	1	1	0	0	1	1	23	1	1	11	10	99	99	99	99	99	99	99	99	99	99	99	99	99	99	99	99	99	99	99	99	99	99	0	0	1	1	1	1	2	4	16	17	39	99	99	99	99
49	2	1	1	0	0	1	1	25	1	2	11	11	99	99	99	99	99	99	99	99	99	99	99	99	99	99	99	99	99	99	99	99	99	99	1	1	0	0	1	1	1	3	11	11	26	99	99	99	99
53	2	1	1	0	0	1	1	22	1	1	10	10	99	99	99	99	99	99	99	99	99	99	99	99	99	99	99	99	99	99	99	99	99	99	1	1	0	1	0	1	99	99	99	99	10	99	99	99	99
56	2	0	0	1	1	1	1	41	2	3	18	18	99	99	99	99	99	99	99	99	99	99	99	99	99	99	99	99	99	99	99	99	99	99	0	0	1	1	1	1	2	2	17	16	37	99	99	99	99
59	2	0	0	1	1	1	1	37	2	2	17	16	99	99	99	99	99	99	99	99	99	99	99	99	99	99	99	99	99	99	99	99	99	99	0	0	1	1	1	1	2	3	15	15	35	99	99	99	99
61	2	1	1	0	0	1	1	21	1	1	9	10	99	99	99	99	99	99	99	99	99	99	99	99	99	99	99	99	99	99	99	99	99	99	1	1	0	0	1	1	1	2	9	10	22	99	99	99	99
66	2	1	1	0	0	1	1	17	1	1	8	7	99	99	99	99	99	99	99	99	99	99	99	99	99	99	99	99	99	99	99	99	99	99	1	1	0	1	0	1	0	1	3	3	7	99	99	99	99
71	2	1	1	0	0	1	1	19	1	1	8	9	99	99	99	99	99	99	99	99	99	99	99	99	99	99	99	99	99	99	99	99	99	99	1	1	0	0	1	1	1	4	11	11	27	99	99	99	99
74	2	1	1	0	0	1	1	20	1	1	9	9	99	99	99	99	99	99	99	99	99	99	99	99	99	99	99	99	99	99	99	99	99	99	1	1	0	0	1	1	1	2	10	10	23	99	99	99	99
75	2	1	1	0	0	1	1	17	1	1	6	9	99	99	99	99	99	99	99	99	99	99	99	99	99	99	99	99	99	99	99	99	99	99	1	1	0	0	1	1	99	99	99	99	24	99	99	99	99
78	2	1	1	0	0	1	1	24	1	1	11	11	99	99	99	99	99	99	99	99	99	99	99	99	99	99	99	99	99	99	99	99	99	99	1	1	0	0	1	1	1	2	11	11	25	99	99	99	99
1	3	99	99	99	99	99	99	99	99	99	99	99	99	99	99	99	99	99	99	99	99	99	99	99	99	99	99	99	99	99	99	99	99	99	1	1	0	0	1	1	1	2	11	9	23	1	1	0	0
9	3	99	99	99	99	99	99	99	99	99	99	99	99	99	99	99	99	99	99	99	99	99	99	99	99	99	99	99	99	99	99	99	99	99	1	1	0	0	1	1	1	3	12	11	27	1	1	0	0
12	3	99	99	99	99	99	99	99	99	99	99	99	99	99	99	99	99	99	99	99	99	99	99	99	99	99	99	99	99	99	99	99	99	99	1	1	0	0	1	1	99	99	99	99	28	1	1	0	1
14	3	99	99	99	99	99	99	99	99	99	99	99	99	99	99	99	99	99	99	99	99	99	99	99	99	99	99	99	99	99	99	99	99	99	1	1	0	0	1	1	99	99	99	99	23	1	1	0	1
15	3	99	99	99	99	99	99	99	99	99	99	99	99	99	99	99	99	99	99	99	99	99	99	99	99	99	99	99	99	99	99	99	99	99	1	1	0	0	1	1	1	2	10	9	22	1	1	0	1
16	3	99	99	99	99	99	99	99	99	99	99	99	99	99	99	99	99	99	99	99	99	99	99	99	99	99	99	99	99	99	99	99	99	99	1	1	0	1	1	0	99	99	99	99	99	1	1	0	1
31	3	99	99	99	99	99	99	99	99	99	99	99	99	99	99	99	99	99	99	99	99	99	99	99	99	99	99	99	99	99	99	99	99	99	1	1	0	0	1	1	1	2	7	6	16	1	1	0	0
38	3	99	99	99	99	99	99	99	99	99	99	99	99	99	99	99	99	99	99	99	99	99	99	99	99	99	99	99	99	99	99	99	99	99	1	1	0	0	1	1	1	2	12	10	25	1	1	0	0
39	3	99	99	99	99	99	99	99	99	99	99	99	99	99	99	99	99	99	99	99	99	99	99	99	99	99	99	99	99	99	99	99	99	99	0	0	1	1	1	1	2	4	16	16	38	0	0	1	1
58	3	99	99	99	99	99	99	99	99	99	99	99	99	99	99	99	99	99	99	99	99	99	99	99	99	99	99	99	99	99	99	99	99	99	0	0	1	1	1	1	2	3	16	15	36	0	0	1	1
23	4	99	99	99	99	99	99	99	99	99	99	99	99	99	99	99	99	99	99	99	99	99	99	99	99	99	99	99	99	99	99	99	99	99	99	99	99	99	99	99	99	99	99	99	99	99	99	99	99
62	4	99	99	99	99	99	99	99	99	99	99	99	99	99	99	99	99	99	99	99	99	99	99	99	99	99	99	99	99	99	99	99	99	99	99	99	99	99	99	99	99	99	99	99	99	99	99	99	99
69	4	99	99	99	99	99	99	99	99	99	99	99	99	99	99	99	99	99	99	99	99	99	99	99	99	99	99	99	99	99	99	99	99	99	99	99	99	99	99	99	99	99	99	99	99	99	99	99	99
80	4	99	99	99	99	99	99	99	99	99	99	99	99	99	99	99	99	99	99	99	99	99	99	99	99	99	99	99	99	99	99	99	99	99	99	99	99	99	99	99	99	99	99	99	99	99	99	99	99
4	5	99	99	99	99	99	99	99	99	99	99	99	0	0	1	1	1	1	2	3	18	17	40	99	99	99	99	99	99	99	99	99	99	99	0	0	1	1	1	1	2	4	17	15	38	99	99	99	99
5	5	99	99	99	99	99	99	99	99	99	99	99	1	1	0	0	1	1	1	3	10	10	24	99	99	99	99	99	99	99	99	99	99	99	0	0	1	1	1	1	2	4	17	16	39	99	99	99	99
10	5	99	99	99	99	99	99	99	99	99	99	99	0	0	1	1	1	1	2	3	15	12	32	99	99	99	99	99	99	99	99	99	99	99	0	0	1	1	1	1	2	3	15	12	32	99	99	99	99
13	5	99	99	99	99	99	99	99	99	99	99	99	1	1	0	1	0	1	0	1	11	6	18	99	99	99	99	99	99	99	99	99	99	99	1	1	0	0	1	1	1	3	11	4	19	99	99	99	99
17	5	99	99	99	99	99	99	99	99	99	99	99	1	1	0	0	1	1	1	1	7	7	16	99	99	99	99	99	99	99	99	99	99	99	1	1	0	0	1	1	1	2	10	9	22	99	99	99	99
19	5	99	99	99	99	99	99	99	99	99	99	99	1	1	0	0	1	1	1	2	9	5	17	99	99	99	99	99	99	99	99	99	99	99	1	1	0	0	1	1	1	2	11	10	24	99	99	99	99
32	5	99	99	99	99	99	99	99	99	99	99	99	1	1	0	0	1	1	1	2	9	10	22	99	99	99	99	99	99	99	99	99	99	99	0	0	1	1	1	1	2	3	15	11	31	99	99	99	99
35	5	99	99	99	99	99	99	99	99	99	99	99	0	0	1	1	1	1	2	3	15	14	34	99	99	99	99	99	99	99	99	99	99	99	0	0	1	1	1	1	99	99	99	99	37	99	99	99	99
42	5	99	99	99	99	99	99	99	99	99	99	99	1	1	0	0	1	1	2	4	13	9	28	99	99	99	99	99	99	99	99	99	99	99	0	0	1	1	1	1	2	4	17	17	40	99	99	99	99
45	5	99	99	99	99	99	99	99	99	99	99	99	1	1	0	0	1	1	1	3	9	10	23	99	99	99	99	99	99	99	99	99	99	99	1	1	0	0	1	1	1	2	6	6	15	99	99	99	99
46	5	99	99	99	99	99	99	99	99	99	99	99	1	1	0	0	1	1	1	1	8	12	22	99	99	99	99	99	99	99	99	99	99	99	1	1	0	0	1	1	99	99	99	99	32	99	99	99	99
50	5	99	99	99	99	99	99	99	99	99	99	99	1	1	0	0	1	1	1	3	11	9	24	99	99	99	99	99	99	99	99	99	99	99	1	1	0	0	1	1	1	2	11	11	25	99	99	99	99
52	5	99	99	99	99	99	99	99	99	99	99	99	1	1	0	0	0	1	0	1	6	4	11	99	99	99	99	99	99	99	99	99	99	99	1	1	0	0	0	1	0	1	2	2	5	99	99	99	99
63	5	99	99	99	99	99	99	99	99	99	99	99	1	1	0	0	1	1	1	2	8	7	18	99	99	99	99	99	99	99	99	99	99	99	0	0	1	1	1	1	2	4	12	12	31	99	99	99	99
64	5	99	99	99	99	99	99	99	99	99	99	99	1	1	0	0	1	1	1	1	7	8	17	99	99	99	99	99	99	99	99	99	99	99	1	1	0	0	1	1	2	2	9	8	20	99	99	99	99
68	5	99	99	99	99	99	99	99	99	99	99	99	1	1	0	0	1	1	1	1	9	9	20	99	99	99	99	99	99	99	99	99	99	99	1	1	0	0	1	1	1	2	11	11	25	99	99	99	99
70	5	99	99	99	99	99	99	99	99	99	99	99	1	1	0	0	1	1	1	3	14	7	25	99	99	99	99	99	99	99	99	99	99	99	1	1	0	0	1	1	1	4	12	11	28	99	99	99	99
77	5	99	99	99	99	99	99	99	99	99	99	99	1	1	0	0	0	1	0	1	6	4	11	99	99	99	99	99	99	99	99	99	99	99	1	1	0	0	0	1	0	2	7	7	16	99	99	99	99
79	5	99	99	99	99	99	99	99	99	99	99	99	1	1	0	0	1	1	1	2	15	13	31	99	99	99	99	99	99	99	99	99	99	99	1	1	0	0	1	1	1	3	13	13	30	99	99	99	99
82	5	99	99	99	99	99	99	99	99	99	99	99	1	1	0	0	1	1	1	1	9	9	20	99	99	99	99	99	99	99	99	99	99	99	1	1	0	0	1	1	99	99	99	99	18	99	99	99	99
[truncated: 41 more columns]
